# Supplementary material for: Survey of the Heritability and Sparse Architecture of Gene Expression Traits across Human Tissues
Source: PLoS Genet. 2016 Nov 11;12(11):e1006423. doi: 10.1371/journal.pgen.1006423 (PMC5106030; doi:10.1371/journal.pgen.1006423)
Supplement: S1 Text — (XLSX) [file pgen.1006423.s014.xlsx]

## Sheet: GTEx Current Consortium Members
GTEx Consortium Member List as of September 2016
First Name	Middle Initial	Last Name	Email	Institution #1	Institution #2	Institution #3
Laboratory, Data Analysis and Coordinating Center (LDACC) - Analysis Working Group (AWG)
Kristin	G	Ardlie	kardlie@broadinstitute.org	The Broad Institute of Massachusetts Institute of Technology and Harvard University. Cambridge, Massachusetts 02142, USA.
Gad		Getz	gadgetz@broadinstitute.org	The Broad Institute of Massachusetts Institute of Technology and Harvard University. Cambridge, Massachusetts 02142, USA.	Massachusetts General Hospital Cancer Center and Department of Pathology, Massachusetts General Hospital and Harvard Medical School, Boston, Massachusetts, USA, Boston, MA 02114, USA
Ellen	T	Gelfand	egelfand@broadinstitute.org	The Broad Institute of Massachusetts Institute of Technology and Harvard University. Cambridge, Massachusetts 02142, USA.
Ayellet	V	Segrè	asegre@broadinstitute.org	The Broad Institute of Massachusetts Institute of Technology and Harvard University. Cambridge, Massachusetts 02142, USA.
François		Aguet	francois@broadinstitute.org	The Broad Institute of Massachusetts Institute of Technology and Harvard University. Cambridge, Massachusetts 02142, USA.
Timothy	J	Sullivan	timothys@broadinstitute.org	The Broad Institute of Massachusetts Institute of Technology and Harvard University. Cambridge, Massachusetts 02142, USA.
Xiao		Li	xiaoli@broadinstitute.org	The Broad Institute of Massachusetts Institute of Technology and Harvard University. Cambridge, Massachusetts 02142, USA.
Jared	L	Nedzel	jnedzel@broadinstitute.org	The Broad Institute of Massachusetts Institute of Technology and Harvard University. Cambridge, Massachusetts 02142, USA.
Casandra	A	Trowbridge	ctrowbri@broadinstitute.org	The Broad Institute of Massachusetts Institute of Technology and Harvard University. Cambridge, Massachusetts 02142, USA.
Daniel	G	MacArthur	danmac@broadinstitute.org	The Broad Institute of Massachusetts Institute of Technology and Harvard University. Cambridge, Massachusetts 02142, USA.	Analytic and Translational Genetics Unit, Massachusetts General Hospital, Boston MA 02114, USA.
Monkol		Lek	mlek@broadinstitute.org	The Broad Institute of Massachusetts Institute of Technology and Harvard University. Cambridge, Massachusetts 02142, USA.	Analytic and Translational Genetics Unit, Massachusetts General Hospital, Boston MA 02114, USA.
Taru		Tukiainen	taru.tukiainen@helsinki.fi	The Broad Institute of Massachusetts Institute of Technology and Harvard University Cambridge, Massachusetts 02142, USA.	Analytic and Translational Genetics Unit, Massachusetts General Hospital, Boston MA 02114, USA.
Kane		Hadley	khadley@broadinstitute.org	The Broad Institute of Massachusetts Institute of Technology and Harvard University Cambridge, Massachusetts 02142, USA.
Katherine	H	Huang	khhuang@broadinstitute.org	The Broad Institute of Massachusetts Institute of Technology and Harvard University Cambridge, Massachusetts 02142, USA.
Michael	S	Noble	mnoble@broadinstitute.org	The Broad Institute of Massachusetts Institute of Technology and Harvard University Cambridge, Massachusetts 02142, USA.
Duyen	T	Nguyen	dnguyen@broadinstitute.org	The Broad Institute of Massachusetts Institute of Technology and Harvard University Cambridge, Massachusetts 02142, USA.
Beryl	B	Cummings	berylc@broadinstitute.org	The Broad Institute of Massachusetts Institute of Technology and Harvard University Cambridge, Massachusetts 02142, USA.	Analytic and Translational Genetics Unit, Massachusetts General Hospital, Boston MA 02114, USA.
Funded Statistical Methods groups - Analysis Working Group (AWG)
Andrew	B	Nobel	nobel@email.unc.edu	Department of Statistics and Operations Research and Department of Biostatistics, University of North Carolina, Chapel Hill, NC 27599-3260
Fred	A.	Wright	fred_wright@ncsu.edu	Bioinformatics Research Center and Departments of Statistics and Biological Sciences, North Carolina State University, Raleigh NC, 27695
Andrey	A	Shabalin	ashabalin@vcu.edu	Center for Biomarker Research and Personalized Medicine, Virginia Commonwealth University, Richmond, VA 23298-0581
John	J	Palowitch	palojj@email.unc.edu	Department of Statistics and Operations Research, University of North Carolina, Chapel Hill, NC 27599-3260
Yi-Hui		Zhou	yihui_zhou@ncsu.edu	Bioinformatics Research Center and Department of Biological Sciences, North Carolina State University, Raleigh NC, 27695
Emmanouil	T	Dermitzakis	emmanouil.dermitzakis@unige.ch	Department of Genetic Medicine and Development, University of Geneva Medical School, 1211 Geneva, Switzerland	Institute for Genetics and Genomics in Geneva (iG3), University of Geneva, 1211 Geneva, Switzerland	Swiss Institute of Bioinformatics, 1211 Geneva, Switzerland
Mark	I	McCarthy	mark.mccarthy@drl.ox.ac.uk	Wellcome Trust Centre for Human Genetics Research, Nuffield Department of Clinical Medicine, University of Oxford, Oxford, UK OX3 7BN	Oxford Centre for Diabetes, Endocrinology and Metabolism, University of Oxford, Churchill Hospital, Oxford, UK, OX3 7LE	Oxford NIHR Biomedical Research Centre, Churchill Hospital, Oxford, UK, OX3 7LJ
Anthony	J	Payne	apayne@well.ox.ac.uk	Wellcome Trust Centre for Human Genetics Research, Nuffield Department of Clinical Medicine, University of Oxford, Oxford, UK OX3 7BN
Tuuli		Lappalainen	tlappalainen@nygenome.org	New York Genome Center, 101 Avenue of the Americas, New York, NY, 10013	Department of Systems Biology, Columbia University Medical Center, New York, NY 10032
Stephane		Castel	scastel@nygenome.org	New York Genome Center, 101 Avenue of the Americas, New York, NY, 10013	Department of Systems Biology, Columbia University Medical Center, New York, NY 10032
Sarah		Kim-Hellmuth	skim@nygenome.org	New York Genome Center, 101 Avenue of the Americas, New York, NY, 10013	Department of Systems Biology, Columbia University Medical Center, New York, NY 10032
Pejman		Mohammadi	pmohammadi@nygenome.org	New York Genome Center, 101 Avenue of the Americas, New York, NY, 10013	Department of Systems Biology, Columbia University Medical Center, New York, NY 10032
Alexis		Battle	ajbattle@cs.jhu.edu	Department of Computer Science, Johns Hopkins University, Baltimore, MD 21218, USA
Princy		Parsana	princyparsana@jhu.edu	Department of Computer Science, Johns Hopkins University, Baltimore, MD 21218, USA
Sara		Mostafavi	saram@cs.stanford.edu	Department of Computer Science, Stanford University, Stanford, CA 94305, USA
Andrew		Brown	andrew.brown@unige.ch	Department of Genetic Medicine and Development, University of Geneva Medical School, 1211 Geneva, Switzerland	Institute for Genetics and Genomics in Geneva (iG3), University of Geneva, 1211 Geneva, Switzerland	Swiss Institute of Bioinformatics, 1211 Geneva, Switzerland
Halit		Ongen	halit.ongen@unige.ch	Department of Genetic Medicine and Development, University of Geneva Medical School, 1211 Geneva, Switzerland	Institute for Genetics and Genomics in Geneva (iG3), University of Geneva, 1211 Geneva, Switzerland	Swiss Institute of Bioinformatics, 1211 Geneva, Switzerland
Olivier		Delaneau	olivier.delaneau@unige.ch	Department of Genetic Medicine and Development, University of Geneva Medical School, 1211 Geneva, Switzerland	Institute for Genetics and Genomics in Geneva (iG3), University of Geneva, 1211 Geneva, Switzerland	Swiss Institute of Bioinformatics, 1211 Geneva, Switzerland
Nikolaos		Panousis	Nikolaos.Panousis@unige.ch	Department of Genetic Medicine and Development, University of Geneva Medical School, 1211 Geneva, Switzerland	Institute for Genetics and Genomics in Geneva (iG3), University of Geneva, 1211 Geneva, Switzerland	Swiss Institute of Bioinformatics, 1211 Geneva, Switzerland
Cedric		Howald	cedric.howald@unige.ch	Department of Genetic Medicine and Development, University of Geneva Medical School, 1211 Geneva, Switzerland	Institute for Genetics and Genomics in Geneva (iG3), University of Geneva, 1211 Geneva, Switzerland	Swiss Institute of Bioinformatics, 1211 Geneva, Switzerland
Martijn		van de Bunt	martijn.vandebunt@ocdem.ox.ac.uk	Wellcome Trust Centre for Human Genetics Research, Nuffield Department of Clinical Medicine, University of Oxford, Oxford, UK OX3 7BN	Oxford Centre for Diabetes, Endocrinology and Metabolism, University of Oxford, Churchill Hospital, Oxford, UK, OX3 7LE
Roderic		Guigo	roderic.guigo@crg.cat	Centre for Genomic Regulation (CRG), Dr. Aiguader 88, 08003 Barcelona, Catalonia,Spain.	Universitat Pompeu Fabra, 08003 Barcelona, Catalonia, Spain	Institut Hospital del Mar d'Investigacions Mèdiques (IMIM), 08003 Barcelona, Spain
Jean		Monlong	jean.monlong@gmail.com	Center for Genomic Regulation (CRG), Dr. Aiguader 88, 08003 Barcelona, Catalonia, Spain.	Universitat Pompeu Fabra, 08003 Barcelona, Catalonia, Spain	Human Genetics Dept., McGill University, 740 Dr. Penfield Avenue, H3A 0G1 Montréal Canada
Ferran		Reverter	ferran.reverter@crg.cat	Center for Genomic Regulation (CRG), Dr. Aiguader 88, 08003 Barcelona, Catalonia, Spain.	Universitat de Barcelona, 08028 Barcelona, Catalonia, Spain
Deigo		Garrido	diego.garrido@crg.cat	Center for Genomic Regulation (CRG), Dr. Aiguader 88, 08003 Barcelona, Catalonia, Spain.	Universitat Pompeu Fabra, 08003 Barcelona, Catalonia, Spain
Manuel		Munoz	manuel.munoz@crg.cat	Center for Genomic Regulation (CRG), Dr. Aiguader 88, 08003 Barcelona, Catalonia, Spain.	Universitat Pompeu Fabra, 08003 Barcelona, Catalonia, Spain
Gireesh		Bogu	gireesh.bogu@crg.cat	Center for Genomic Regulation (CRG), Dr. Aiguader 88, 08003 Barcelona, Catalonia, Spain.	Universitat Pompeu Fabra, 08003 Barcelona, Catalonia, Spain
Reza		Sodaei	reza.sodaei@crg.cat	Center for Genomic Regulation (CRG), Dr. Aiguader 88, 08003 Barcelona, Catalonia, Spain.	Universitat Pompeu Fabra, 08003 Barcelona, Catalonia, Spain
Panagiotis		Papasaikas	Panagiotis.Papasaikas@crg.cat	Center for Genomic Regulation (CRG), Dr. Aiguader 88, 08003 Barcelona, Catalonia, Spain.	Universitat Pompeu Fabra, 08003 Barcelona, Catalonia, Spain
Anne	W	Ndungu	anne@well.ox.ac.uk	Wellcome Trust Centre for Human Genetics Research, Nuffield Department of Clinical Medicine, University of Oxford, Oxford, UK OX3 7BN
Stephen	B	Montgomery	smontgom@stanford.edu	Departments of Genetics and Pathology, Stanford University, Stanford, CA, 94305
Xin		Li	xli6@stanford.edu	Departments of Genetics and Pathology, Stanford University, Stanford, CA, 94305
Laure		Fresard	lfresard@stanford.edu	Departments of Genetics and Pathology, Stanford University, Stanford, CA, 94305
Joe	R	Davis	joed3@stanford.edu	Departments of Genetics and Pathology, Stanford University, Stanford, CA, 94305
Emily	K	Tsang	etsang@stanford.edu	Departments of Genetics and Pathology, Stanford University, Stanford, CA, 94305	Biomedical Informatics Program, Stanford University, Stanford, CA, 94305
Zachary		Zappala	zappala@stanford.edu	Departments of Genetics and Pathology, Stanford University, Stanford, CA, 94305
Nathan	S	Abell	nsabell@stanford.edu	Departments of Genetics and Pathology, Stanford University, Stanford, CA, 94305
Michael	J	Gloudemans	mgloud@stanford.edu	Departments of Genetics and Pathology, Stanford University, Stanford, CA, 94305	Biomedical Informatics Program, Stanford University, Stanford, CA, 94305
Boxiang		Lu	bliu2@stanford.edu	Departments of Genetics and Pathology, Stanford University, Stanford, CA, 94305	Department of Biology, Stanford University, Stanford, CA, 94305
Farhan	N	Damani	farhand7@gmail.com	Department of Computer Science, Johns Hopkins University, Baltimore, MD 21218
Ashis		Saha	ashis@jhu.edu	Department of Computer Science, Johns Hopkins University, Baltimore, MD 21218
Yungil		Kim	yungil.kim@jhu.edu	Department of Computer Science, Johns Hopkins University, Baltimore, MD 21218, USA
Benjamin	J	Strober	bstrobe1@jhu.edu	Department of Biomedical Engineering, Johns Hopkins University, Baltimore, MD, 21218
Yuan		He	yhe23@jhu.edu	Department of Biomedical Engineering, Johns Hopkins University, Baltimore, MD, 21218
Matthew		Stephens	mstephens@uchicago.edu	University of Chicago, Department of Human Genetics, 920 E. 58th Street, Chicago, IL 60637	University of Chicago, Department of Statistics 5734 S. University Avenue, Chicago, IL 60637
Jonathan	K	Pritchard	pritch@stanford.edu	University of Chicago, Department of Human Genetics, 920 E. 58th Street, Chicago, IL 60637	Dept of Genetics and Biology, Stanford University	Howard Hughes Medical Institute
Xiaoquan		Wen	xwen@umich.edu	Dept of Biostatistics, University of Michigan, 1415 Washington Heights, Ann Arbor, MI 48109
Sarah		Urbut	surbut@uchicago.edu	University of Chicago, Department of Human Genetics, 920 E. 58th Street, Chicago, IL 60637
Nancy	J	Cox	nancy.j.cox@vanderbilt.edu	Division of Genetic Medicine, Department of Medicine, Vanderbilt University Medical Canter, Nashville, TN 37232	Department of Clinical Epidemiology, Biostatistics and Bioinformatics and Department of Psychiatry, Academic Medical Center, University of Amsterdam, Meibergdreef 9, 1105 AZ Amsterdam, The Netherlands
Dan	L	Nicolae	nicolae@galton.uchicago.edu	University of Chicago, Section of Genetic Medicine, Department of Medicine, Department of Statistics and Department of Human Genetics, 900 East 57th Street KCBD 3220, Chicago, IL 60637
Eric	R	Gamazon	eric.gamazon@vanderbilt.edu	Division of Genetic Medicine, Department of Medicine, Vanderbilt University Medical Canter, Nashville, TN 37232	Department of Clinical Epidemiology, Biostatistics and Bioinformatics and Department of Psychiatry, Academic Medical Center, University of Amsterdam, Meibergdreef 9, 1105 AZ Amsterdam, The Netherlands
Hae Kyung		Im	haky@uchicago.edu	Section of Genetic Medicine, Department of Medicine, The University of Chicago, 900 East 57th Street KCBD 3220, Chicago, IL 60637
Christopher	D	Brown	chrbro@upenn.edu	University of Pennsylvania, Perelman School of Medicine, Department of Genetics, Philadelphia, PA, 19104
Barbara	E	Engelhardt	bee@princeton.edu	Princeton University, Department of Computer Science, Center for Statistics and Machine Learning, 35 Olden Street, Princeton, NJ 08540
YoSon		Park	ypar@upenn.edu	University of Pennsylvania, Perelman School of Medicine, Department of Genetics, Philadelphia, PA, 19104
Brian		Jo	bj5@princeton.edu	Lewis Sigler Institute, Princeton University, Princeton, NJ 08540
Ian	C	McDowell	ian.mcdowell@duke.edu	Computational Biology & Bioinformatics Graduate Program, Duke University, Durham, NC 27708
Ariel		Gewirtz	gewirtz@princeton.edu	Lewis Sigler Institute, Princeton University, Princeton, NJ 08540
Genna		Gliner	genna@princeton.edu	Department of Operations Research and Financial Engineering, Princeton University, Princeton, NJ 08540
Don		Conrad	dconrad@genetics.wustl.edu	Department of Genetics, Washington University School of Medicine, St. Louis, Missouri, 63108 USA	Department of Pathology & Immunology, Washington University School of Medicine, St. Louis, Missouri, 63108, USA
Ira		Hall	ihall@wustl.edu	McDonnell Genome Institute, Washington University School of Medicine, Saint Louis, MO, 63108	Department of Medicine, Washington University School of Medicine, Saint Louis, MO, 63108	Department of Genetics, Washington University School of Medicine, Saint Louis, MO, 63108
Colby		Chiang	colbychiang@wustl.edu	McDonnell Genome Institute, Washington University School of Medicine, Saint Louis, MO, 63108
Alexandra		Scott	ajscott@wustl.edu	McDonnell Genome Institute, Washington University School of Medicine, Saint Louis, MO, 63108
Chiara		Sabatti	sabatti@stanford.edu	Departments of Biomedical Data Science and Statistics, HRP Redwood building, Stanford, CA 94305-5404
Eleazar		Eskin	eeskin@cs.ucla.edu	Department of Computer Science, Department of Human Genetics, University of California, Los Angeles, CA 90095
Christine		Peterson	cbpeterson@mdanderson.org	Department of Biostatistics, The University of Texas MD Anderson Cancer Center, 1400 Pressler Street, Houston, TX 77030
Farhad		Hormozdiari	farhad.hormozdiari@gmail.com	Department of Computer Science, University of California, Los Angeles, CA 90095
Eun Yong		Kang	eunyong.kang@gmail.com	Department of Computer Science, University of California, Los Angeles, CA 90095
Serghei		Mangul	smangul@cs.ucla.edu	Department of Computer Science, University of California, Los Angeles, CA 90095
Buhm		Han	buhm.han@gmail.com	Department of Convergence Medicine, University of Ulsan College of Medicine, Asan Medical Center, Korea
Jae Hoon		Sul	jaehoonsul@mednet.ucla.edu	Department of Psychiatry and Biobehavioral Sciences, University of California, Los Angeles, CA 90095, USA
enhancing GTEx (eGTEx) funded groups
Andrew	P	Feinberg	afeinberg@jhu.edu	Center for Epigenetics, Johns Hopkins University School of Medicine, Departments of Medicine, Biomedical Engineering, and Mental Health, Johns Hopkins University Schools of Medicine, Engineering, and Public Health, Baltimore, MD, 21205
Lindsay	F	Rizzardi	Lindsay.Rizzardi@jhmi.edu	Center for Epigenetics, Johns Hopkins University School of Medicine, Baltimore, MD, 21205
Kasper	D	Hansen	khansen@jhsph.edu	McKusick-Nathans Institute of Genetic Medicine, Center for Epigenetics, Johns Hopkins School of Medicine, Department of Biostatistics, Bloomberg School of Public Health, Johns Hopkins University, Baltimore, MD, 21205
Peter		Hickey	phickey4@jhmi.edu	Department of Biostatistics, Bloomberg School of Public Health, Johns Hopkins University, Baltimore, MD 21205
Joshua		Akey	akeyj@uw.edu	Department of Genome Sciences, University of Washington, Seattle, WA, 98195
Manolis		Kellis	Manoli@mit.edu	CSAIL, MIT, Cambridge MA	The Broad Institute of Massachusetts Institute of Technology and Harvard University Cambridge, Massachusetts 02142, USA.
Jin Billy		Li	jin.billy.li@stanford.edu	Department of Genetics, Stanford University, Stanford, CA, 94305
Michael		Snyder	mpsnyder@stanford.edu	Department of Genetics, Stanford University, Stanford, CA, 94305
Hua		Tang	huatang@stanford.edu	Department of Genetics, Stanford University, Stanford, CA, 94305
Lihua		Jiang	lihuaj@stanford.edu	Department of Genetics, Stanford University, Stanford, CA, 94305
Shin		Lin	shinlin@stanford.edu	Department of Genetics, Stanford University, Stanford, CA, 94305	Division of Cardiology, University of Washington, Seattle, WA, 98195
Barbara	E	Stranger	bstranger@medicine.bsd.uchicago.edu	University of Chicago, Section of Genetic Medicine, Department of Medicine, Institute for Genomics and Systems Biology, Center for Data Intensive Science, 900 East 57th Street KCBD 3220, Chicago, IL 60637
Marian		Fernando	mfernando5@uchicago.edu	University of Chicago, Section of Genetic Medicine, Department of Medicine, Institute for Genomics and Systems Biology, 900 East 57th Street, Chicago, IL 60637
Meritxell		Oliva	meritxellop@gmail.com	University of Chicago, Section of Genetic Medicine, Department of Medicine, Institute for Genomics and Systems Biology, 900 East 57th Street, Chicago, IL 60637
John		Stamatoyannopoulos	jstam@altiusinstitute.org	Altius Institute for Biomedical Sciences, 2211 Elliott Avenue, suite 200, Seattle, WA 98121
Rajinder		Kaul	rkkaul@altiusinstitute.org	Altius Institute for Biomedical Sciences, 2211 Elliott Avenue, suite 200, Seattle, WA 98121
Jessica		Halow	jhalow@altiusinstitute.org	Altius Institute for Biomedical Sciences, 2211 Elliott Avenue, suite 200, Seattle, WA 98121
Richard		Sandstrom	rsandstrom@altiusinstitute.org	Altius Institute for Biomedical Sciences, 2211 Elliott Avenue, suite 200, Seattle, WA 98121
Eric		Haugen	ehaugen@altiusinstitute.org	Altius Institute for Biomedical Sciences, 2211 Elliott Avenue, suite 200, Seattle, WA 98121
Audra		Johnson	audrakj@altiusinstitute.org	Altius Institute for Biomedical Sciences, 2211 Elliott Avenue, suite 200, Seattle, WA 98121
Kristen		Lee	klee@altiusinstitute.org	Altius Institute for Biomedical Sciences, 2211 Elliott Avenue, suite 200, Seattle, WA 98121
Daniel		Bates	dbates@altiusinstitute.org	Altius Institute for Biomedical Sciences, 2211 Elliott Avenue, suite 200, Seattle, WA 98121
Morgan		Diegel	mdiegel@altiusinstitute.org	Altius Institute for Biomedical Sciences, 2211 Elliott Avenue, suite 200, Seattle, WA 98121
Brandon	L	Pierce	brandonpierce@uchicago.edu	University of Chicago, Department of Public Health Sciences, 5841 S. Maryland Ave., MC2000, Chicago, IL 60637
Lin		Chen	lchen@health.bsd.uchicago.edu	University of Chicago, Department of Public Health Sciences, 5841 S. Maryland Ave., MC2000, Chicago, IL 60637
Muhammad	G	Kibriya	kibriya@uchicago.edu	University of Chicago, Department of Public Health Sciences, 900 E 57th Street., KCBD Bldg Rm#6110, Chicago, IL 60637
Farzana		Jasmine	farzana@uchicago.edu	University of Chicago, Department of Public Health Sciences, 900 E 57th Street., KCBD Bldg Rm#6116, Chicago, IL 60637
Jennifer		Doherty	Jennifer.A.Doherty@dartmouth.edu	Department of Epidemiology, The Geisel School of Medicine at Dartmouth, One Medical Center Drive, Lebanon, NH 03756
Kathryn		Demanelis	kdemanelis@health.bsd.uchicago.edu	University of Chicago, Department of Public Health Sciences, 5841 S. Maryland Ave., MC2000, Chicago, IL 60637
Stephen	B	Montgomery	smontgom@stanford.edu	Departments of Genetics and Pathology, Stanford University, Stanford, CA, 94305
Emily	K	Tsang	etsang@stanford.edu	Departments of Genetics and Pathology, Stanford University, Stanford, CA, 94305
Kevin	S	Smith	kssmith@stanford.edu	Departments of Genetics and Pathology, Stanford University, Stanford, CA, 94305
Qin		Li	qinl@stanford.edu	Department of Genetics, Stanford University, Stanford, CA, 94305
Rui		Zhang	zhangrui3@mail.sysu.edu.cn	Department of Genetics, Stanford University, Stanford, CA, 94305
NIH Common Fund
Concepcion	R	Nierras	concepcion.nierras@nih.gov	Office of Strategic Coordination Division of Program Coordination, Planning and Strategic Initiatives Office of the Director, NIH. 6001 Executive Boulevard, Room 8190H, Rockville, MD 20852-9305
NIH/NCI
Helen	M	Moore	moorehe@mail.nih.gov	Biorepositories and Biospecimen Research Branch Division of Cancer Treatment and Diagnosis National Cancer Institute 9609 Medical Center Drive Bethesda, MD 20892"
Abhi		Rao	abhi.rao@nih.gov	Biorepositories and Biospecimen Research Branch Division of Cancer Treatment and Diagnosis National Cancer Institute 9609 Medical Center Drive Bethesda, MD 20892
Ping		Guan	ping.guan@nih.gov	Biorepositories and Biospecimen Research Branch Division of Cancer Treatment and Diagnosis National Cancer Institute 9609 Medical Center Drive Bethesda, MD 20892
Jimmie	B	Vaught	jim.vaught@nih.gov	Biorepositories and Biospecimen Research Branch Division of Cancer Treatment and Diagnosis National Cancer Institute 9609 Medical Center Drive Bethesda, MD 20892
Philip	A	Branton	philip.branton@nih.gov	Biorepositories and Biospecimen Research Branch Division of Cancer Treatment and Diagnosis National Cancer Institute 9609 Medical Center Drive Bethesda, MD 20892
Latarsha	J	Carithers	latarsha.carithers@nih.gov	National Institute of Dental and Craniofacial Research, 6701 Democracy Blvd, Bethesda, MD 20892
NIH/NHGRI
Simona		Volpi	volpis@mail.nih.gov	Division of Genomic Medicine National Human Genome Research Institute 5635 Fishers Lane, Suite 4076 Rockville, MD 20852-9305
Jeffery	P	Struewing	struewij@mail.nih.gov	Division of Genomic Medicine National Human Genome Research Institute 5635 Fishers Lane, Suite 4076 Rockville, MD 20852-9305
Casey	G	Martin	casey.g.martin@ucdenver.edu	Division of Genomic Medicine National Human Genome Research Institute 5635 Fishers Lane, Suite 4076 Rockville, MD 20852-9305
Lockhart	C	Nicole	lockhani@mail.nih.gov	Division of Genomics and Society National Human Genome Research Institute 5635 Fishers Lane, Suite 4076 Rockville, MD 20852-9305
NIH/NIMH
Susan	E	Koester	koesters@mail.nih.gov	DNBBS/NIMH/NIH, 6001 Executive Blvd, Room 7205, Bethesda, MD 20892
Anjene	M	Addington	anjene.addington@nih.gov	DNBBS/NIMH/NIH, 6001 Executive Blvd, Room 7191, Bethesda, MD 20892
NIH/NIDA
A	Roger	Little	Roger.Little@nih.gov	National Institute on Drug Abuse, NIH, HHS. Room 4270, MS 9555, 6001 Executive Blvd, Bethesda, Maryland USA 20892
Biospecimen Collection Source Site - NDRI
William	F.	Leinweber	bleinweber@ndriresource.org	National Disease Research Interchange, 1628 JFK Blvd, 15th Flr, 8 Penn Center, Philadelphia, PA 19103
Jeffrey	A.	Thomas	jthomas@ndriresource.org	National Disease Research Interchange, 1628 JFK Blvd, 15th Flr, 8 Penn Center, Philadelphia, PA 19103
Gene		Kopen	gkopen@ndriresource.org	National Disease Research Interchange, 1628 JFK Blvd, 15th Flr, 8 Penn Center, Philadelphia, PA 19103
Alisa		McDonald	amcdonald@ndriresource.org	National Disease Research Interchange, 1628 JFK Blvd, 15th Flr, 8 Penn Center, Philadelphia, PA 19103
Bernadette		Mestichelli	bmestichelli@ndriresource.org	National Disease Research Interchange, 1628 JFK Blvd, 15th Flr, 8 Penn Center, Philadelphia, PA 19103
Saboor		Shad	sshad@ndriresource.org	National Disease Research Interchange, 1628 JFK Blvd, 15th Flr, 8 Penn Center, Philadelphia, PA 19103
John	T.	Lonsdale	john@johnlonsdale.net	National Disease Research Interchange, 1628 JFK Blvd, 15th Flr, 8 Penn Center, Philadelphia, PA 19103
Michael		Salvatore	MSalvatore@dnwest.org	National Disease Research Interchange, 1628 JFK Blvd, 15th Flr, 8 Penn Center, Philadelphia, PA 19103
Richard		Hasz	rhasz@donors1.org	Gift of Life Donor Program, 401 N 3rd St, Philadelphia, PA 19103
Gary		Walters	gary_walters@lifenethealth.org	LifeNet Health, 1864 Concert Drive, Virginia Beach, VA 23453
Mark		Johnson	mark_johnson@lifenethealth.org	LifeNet Health, 1864 Concert Drive, Virginia Beach, VA 23453
Michael		Washington	michael_washington@lifenethealth.org	LifeNet Health, 1864 Concert Drive, Virginia Beach, VA 23453
Lori	E.	Brigham	lori@wrtc.org	Washington Regional Transplant Community, 7619 Little River Turnpike # 900, Annandale, VA 22003
Christopher		Johns	cjohns@core.org	Center for Organ Recovery and Education, 204 Sigma Dr, Pittsburgh, PA 15238
Joseph		Wheeler	jwheeler@core.org	Center for Organ Recovery and Education, 204 Sigma Dr, Pittsburgh, PA 15238
Brian		Roe	broe@lifegift.org	LifeGift, 2510 Westridge Street, Houston, TX 77054
Marcus		Hunter	mlhunter@lifegift.org	LifeGift, 2510 Westridge Street, Houston, TX 77055
Kevin		Myer	kmyer@lifegift.org	LifeGift, 2510 Westridge Street, Houston, TX 77056
Biospecimen Collection Source Site - RPCI
Barbara	A	Foster	barbara.foster@roswellpark.org	Roswell Park Cancer Institute Pharmacology & Therapeutics CGP 4-322, Carlton & Elm Streets, Buffalo NY 14263
Michael	T	Moser	mike.moser@roswellpark.org	Roswell Park Cancer Institute Pharmacology & Therapeutics CGP 4-323, Carlton & Elm Streets, Buffalo NY 14263
Ellen		Karasik	ellen.karasik@roswellpark.org	Roswell Park Cancer Institute Pharmacology & Therapeutics, Carlton & Elm Streets, Buffalo NY 14263
Bryan	M	Gillard	bryan.gillard@roswellpark.org	Roswell Park Cancer Institute Pharmacology & Therapeutics, Carlton & Elm Streets, Buffalo NY 14263
Rachna		Kumar	Drrachnakumar@gmail.com	Roswell Park Cancer Institute Pharmacology & Therapeutics, Carlton & Elm Streets, Buffalo NY 14263
Jason		Bridge	jbridge@UNYTS.org	110 Broadway, Buffalo, NY 14203
Mark		Miklos	mmiklos@unyts.org	110 Broadway, Buffalo, NY 14203
Biospecimen Core Resource - VARI
Scott	D.	Jewell	scott.jewell@vai.org	Van Andel Research Institute. 333 Bostwick Ave NE., Grand Rapids, MI. 49503
Daniel	C.	Rohrer	dan.rohrer@vai.org	Van Andel Research Institute. 333 Bostwick Ave NE., Grand Rapids, MI. 49503
Dana		Valley	dana.valley@vai.org	Van Andel Research Institute. 333 Bostwick Ave NE., Grand Rapids, MI. 49503
Robert	G.	Montroy	rob.montroy@vai.org	Van Andel Research Institute. 333 Bostwick Ave NE., Grand Rapids, MI. 49503
Brain Bank Repository - U Miami
Deborah	C	Mash	dmash@med.miami.edu	Univ. Miami Miller School of Medicine Dept. Neurology 1951 NW 7th Ave Suite 240 Miami, Fl 33136
David	A	Davis	d.davis12@med.miami.edu	Univ. Miami Brain Endowment Bank Miller School of Medicine 1951 NW 7th Ave, Miami, FL 33136
Leidos Biomedical - Project Management
Anita	H	Undale	anita.undale@niaid.nih.gov	NIH/NIAID, 5601 Fishers Lane, Rockville, MD 20852
Anna	M	Smith	anna.smith2@nih.gov	6110 Executive Blvd, Suite 250, Rockville MD 20852
David	E	Tabor	david.tabor@nih.gov	6110 Executive Blvd, Suite 250, Rockville MD 20852
Nancy	V	Roche	rochenv@mail.nih.gov	6110 Executive Blvd, Suite 250, Rockville MD 20852
Jeffrey	A	McLean	jeffrey.mclean@nih.gov	6110 Executive Blvd, Suite 250, Rockville MD 20852
Negin		Vatanian	negin.vatanian@nih.gov	6110 Executive Blvd, Suite 250, Rockville MD 20852
Karna	L	Robinson	karna.robinson@nih.gov	6110 Executive Blvd, Suite 250, Rockville MD 20852
Leslie		Sobin	leslie.sobin@nih.gov	6110 Executive Blvd, Suite 250, Rockville MD 20852
Mary	E	Barcus	mary.barcus@nih.gov	8560 Progress Drive, Room C3021, Frederick MD 21701
Kimberly	M	Valentino	valentinokm@mail.nih.gov	6110 Executive Blvd, Suite 250, Rockville MD 20852
Liqun		Qi	qili@mail.nih.gov	6110 Executive Blvd, Suite 250, Rockville MD 20852
Stephen		Hunter	hunterst@mail.nih.gov	6110 Executive Blvd, Suite 250, Rockville MD 20852
Pushpa		Hariharan	pushpa.hariharan@nih.gov	6110 Executive Blvd, Suite 250, Rockville MD 20852
Shilpi		Singh	shilpi.singh@nih.gov	6110 Executive Blvd, Suite 250, Rockville MD 20852
Ki Sung		Um	umkis@mail.nih.gov	6110 Executive Blvd, Suite 250, Rockville MD 20852
Takunda		Matose	matoset@mail.nih.gov	6110 Executive Blvd, Suite 250, Rockville MD 20852
Maria	M	Tomadzewski	maria.tomaszewski@nih.gov	6110 Executive Blvd, Suite 250, Rockville MD 20852
ELSI Study
Laura	A	Siminoff	lasiminoff@temple.edu	Temple University, Bell Building, 374A, 1101 Montgomery Ave. Philadelphia, PA 19122
Heather	M	Traino	trainohm@temple.edu	Temple University, 1301 Cecil B. Moore Avenue, Ritter Annex 9th Floor, Philadelphia, PA 19122
Maghboeba		Mosavel	maghboeba.mosavel@vcuhealth.org	Virginia Commonwealth University, 830 E. Main Street, P.O. Box 980149, Richmond, VA 23219
Laura	K	Barker	tug53493@temple.edu	Temple University, 1301 Cecil B. Moore Avenue, Ritter Annex 9th Floor, Philadelphia, PA 19122
Genome Browser Data Integration, and Visualization - EBI
Daniel	R	Zerbino	zerbino@ebi.ac.uk	European Molecular Biology Laboratory, European Bioinformatics Institute, Wellcome Genome Campus, Hinxton, Cambridge CB 10 1SD, United Kingdom
Thomas		Juettmann	juettemann@ebi.ac.uk	European Molecular Biology Laboratory, European Bioinformatics Institute, Wellcome Genome Campus, Hinxton, Cambridge CB 10 1SD, United Kingdom
Kieron		Taylor	ktaylor@ebi.ac.uk	European Molecular Biology Laboratory, European Bioinformatics Institute, Wellcome Genome Campus, Hinxton, Cambridge CB 10 1SD, United Kingdom
Magali		Ruffier	mr6@ebi.ac.uk	European Molecular Biology Laboratory, European Bioinformatics Institute, Wellcome Genome Campus, Hinxton, Cambridge CB 10 1SD, United Kingdom
Dan		Sheppard	dan@ebi.ac.uk	European Molecular Biology Laboratory, European Bioinformatics Institute, Wellcome Genome Campus, Hinxton, Cambridge CB 10 1SD, United Kingdom
Steven		Trevanion	steve@ebi.ac.uk	European Molecular Biology Laboratory, European Bioinformatics Institute, Wellcome Genome Campus, Hinxton, Cambridge CB 10 1SD, United Kingdom
Paul		Flicek	flicek@ebi.ac.uk	European Molecular Biology Laboratory, European Bioinformatics Institute, Wellcome Genome Campus, Hinxton, Cambridge CB 10 1SD, United Kingdom
Genome Browser Data Integration, and visualization - UCSC Genomics Institute, University of California Santa Cruz
W. James		Kent	kent@soe.ucsc.edu	UCSC Genomics Institute, University of California Santa Cruz, Santa Cruz, CA 95064
Kate	R	Rosenbloom	kate@soe.ucsc.edu	UCSC Genomics Institute, University of California Santa Cruz, Santa Cruz, CA 95065
Maximilian		Haeussler	maximilianh@gmail.com	UCSC Genomics Institute, University of California Santa Cruz, Santa Cruz, CA 95066
Christopher	M	Lee	chmalee@ucsc.edu	UCSC Genomics Institute, University of California Santa Cruz, Santa Cruz, CA 95067
Benedict		Paten	benedict@soe.ucsc.edu	UCSC Genomics Institute, University of California Santa Cruz, Santa Cruz, CA 95068
John		Vivan	jtvivian@gmail.com	UCSC Genomics Institute, University of California Santa Cruz, Santa Cruz, CA 95069
Jingchun		Zhu	jzhu@soe.ucsc.edu	UCSC Genomics Institute, University of California Santa Cruz, Santa Cruz, CA 95070
Mary		Goldman	mary@soe.ucsc.edu	UCSC Genomics Institute, University of California Santa Cruz, Santa Cruz, CA 95071
Brian		Craft	craft@soe.ucsc.edu	UCSC Genomics Institute, University of California Santa Cruz, Santa Cruz, CA 95072
Unfunded members of the Analysis Working Group (AWG)
Gen		Li	gl2521@cumc.columbia.edu	Department of Biostatistics, Mailman School of Public Health, Columbia University, New York, NY 10032
Pedro	G.	Ferreira	pedrogabrieldf@gmail.com	i3S - Instituto de Investigação e Inovação em Saúde, Universidade do Porto, Rua Alfredo Allen, 208, 4200-135 Porto, Portugal	IPATIMUP - Institute of Molecular Pathology and Immunology, University of Porto, Rua Dr. Roberto Frias s/n, 4200-625 Porto, Portugal
Esti		Yeger-Lotem	estiyl@bgu.ac.il	Ben-Gurion University of the Negev, Beer-Sheva, 84105 Israel	National Institute for Biotechnology in the Negev, Beer-Sheva, 84105 Israel
Matthew	T	Maurano	maurano@nyu.edu	Institute for Systems Genetics, New York University Langone Medical Center, New York, New York 10016, USA
Ruth		Barshir	ruth.barshir@gmail.com	Ben-Gurion University of the Negev, Beer-Sheva, 84105 Israel
Omer		Basha	bashao@gmail.com	Ben-Gurion University of the Negev, Beer-Sheva, 84105 Israel
Hualin	S	Xi	hualin.xi@pfizer.com	Computational Sciences, Pfizer Inc, 610 Main st, Cambridge, MA02140
Jie		Quan	jie.quan@pfizer.com	Computational Sciences, Pfizer Inc, 610 Main st, Cambridge, MA02140
Michael		Sammeth	micha@sammeth.net	Institute of Biophysics Carlos Chagas Filho (IBCCF), Federal University of Rio de Janeiro (UFRJ), 21941902 Rio de Janeiro, Brazil
Judith	B	Zaugg	judith.zaugg@embl.de	European Molecular Biology Laboratorium, Meyerhofstrasse 1, 69117 Heidelberg, Germany
